# Supplementary material for: Testing the Reciprocal Effect between Value of Education, Time Investment, and Academic Achievement in a Large Non-Western Sample
Source: J Intell. 2023 Jul 4;11(7):133. doi: 10.3390/jintelligence11070133 (PMC10381180; doi:10.3390/jintelligence11070133)
Supplement: Supplementary file 1 [file jintelligence-11-00133-s001.zip]

Archive with 1 entries (1 files):
- jintelligence-2320176-supplementary.pdf
